# Supplementary material for: Population Structure of Barley Landrace Populations and Gene-Flow with Modern Varieties
Source: PLoS One. 2013 Dec 27;8(12):e83891. doi: 10.1371/journal.pone.0083891 (PMC3873955; doi:10.1371/journal.pone.0083891)
Supplement: Table S1 — Details of the 59 barley varieties (Var) used in this study, giving: name, spike type, growth class, country and year of origin, and pedigree information. (1) Spike row type: two-rowed, 2R; six-rowed, 6R. (2) Growth class: Spring type, S; Winter type, W; Intermediate type, I. Country abbreviation code: Belgium, BE; France, FR; Germany, DE; Italy, IT; Netherlands, NL; Sweden, SE; United Kingdom; GB. (XLSX) [file pone.0083891.s003.xlsx]

## Sheet: Table S1
Table S1. Details of the 59 barley varieties (Var) used in this study: name, spike type, growth class, conutry and year of origin and pedigree information. (1) Spike Row Type: Two-Rowed, 2R; Six-Rowed, 6R. (2) Growth class: Spring type, S; Winter type, W; Intermediate type, I. Countries abbreviation code: Belgium, BE; France, FR; Germany, DE; Italy, IT; Netherlands, NL; Sweden, SE; United Kingdom…
Variety name	Spike Type (1)	Season (2)	Country of Origin	Year of Release	Pedigree
MICUCCIO	6R	W	IT	1974	Local Population x Arig 8
ZINGARIA	6R	I	IT	1982	Ancient Sicilian population x Orazio
PATTYAN	6R	I	IT	1987	Ancient Sicilian population x Perga
BIDO	2R	S	DE	1960	(Abed Binder x Isaria) x (Weihenstephaner x Donaria)
CARINA	2R	S	DE	1971	Union x (16 Wv x Volla)
ARAMIR	2R	S	NL	1974	Volla x Emir
AURA	2R	S	DE	1975	(Wisa x Carlsbert) x Zist x Villa
GITANE	2R	S	BE	1975	Zèphyr x (CI 1237 x Cambrinus)
OKOS	2R	S	IT	1975	(Otto x Stanka) x Otto
CORNEL	2R	S	NL	1976	Volla x (Emir x Cebeco 6010)
HAVILA	2R	S	NL	1979	Bombi x Aramir
FORMULA	2R	S	SE	1984	Triumph x All. 3109
ALEXIS	2R	S	DE	1985	ST 1622 x Trumph
PRISMA	2R	S	NL	1986	(Triumph x Cambrinus) x Piccolo
MARIS OTTER	2R	W	GB	1965	Proctor x Pioneer
ALPHA	2R	W	FR	1972	Ager x (Ager x Ceres)
IGRI	2R	W	DE	1977	(WG 1427 x Ingrid) x Malta
ARDA	2R	W	IT	1985	Igri x HJ 51-15-3
BARAKA	2R	W	FR	1986	[(Midas x RBR 33) x Alpha] x Barberousse
KELIBIA	2R	W	FR	1990	Nika x Igri
RED	2R	W	IT	1990	Selection from not identified population
AMILLIS	2R	W	NL	1995	Baraka x Mosar
NURE	2R	W	IT	1998	(Fior 40 x Alpha) x Baraka
PERGA	6R	W	DE	1960	(Ragusa x Mahndorfen Victoria) x (Bolivia x Ragusa) x (Mahndorfen Victoria x Ragusa x Nacktgerste)
AGER	6R	W	FR	1963	(Bordia x Kenia) x linea 259-7111
ASTRIX	6R	W	FR	1969	259-711 x (Ares x Escourgeron Hatif de Grignon)
AMBIO	6R	W	DE	1972	(ST 3941 x Perga) x Peragis 12 Melior
ROBUR	6R	W	FR	1973	Ager x (Hatif de Grignon x Ares)
TILLI	6R	W	DE	1973	Herfordia x Firlbecks
OGRA	6R	W	D	1974	(Domina x Pragis) x (Wong x Atlas)
ARMA	6R	W	FR	1975	[(3-5 x Manon) x Ager] x (259711 x Ares)
BOSQUET	6R	W	BE	1975	Manon x Perga
CRIMONT	6R	W	BE	1975	Hauters x Ager
THIBAUT	6R	W	FR	1975	(Hexagonale dewagnonville x Rika) x Breustedt Schladener
BOLLO	6R	W	DE	1976	(St 39-41 x Atlas) x Hauters
BARBEROUSSE	6R	W	FR	1977	[259-711 x (Grigno x Ares)] x Ager
GERBEL	6R	W	FR	1977	(Ager x Jumbo) x FDE 244-95
PLAISANT	6R	W	FR	1979	Ager x Nynphe
ETRUSCO	6R	W	IT	1981	Perga x Feder LO 21
MIRCO	6R	W	IT	1981	Selection from not identified population
SELVAGGIO	6R	W	IT	1982	Montpellier x (Beta 40 x Algerian)
CRITER	6R	W	FR	1984	Hop x Ager
NOVOPERGA	6R	W	DE	1984	Maguelone x Barbo
ELAN	6R	W	FR	1985	Astrix x 311-66
EXPRESS	6R	W	FR	1985	Robur x Athenes
FICTION	6R	W	FR	1985	Astrix x 311-66
DAHLIA	6R	W	FR	1986	Thibaut x Robur
FLEURET	6R	W	IT	1987	FLFD 1 x FL 2 RG
GLENAN	6R	W	FR	1988	Thibaut x Robur
REBELLE	6R	W	FR	1988	(Barberousse x Monarque) x Pirate
CANNON	6R	W	IT	1989	Plaisant x thibaut
FLASH	6R	W	FR	1989	Gerbel x Igri
PILASTRO	6R	W	IT	1989	Arma x Sisfor L 38
TREBBIA	6R	W	IT	1990	selection from Fior Synt 3
GOTIC	6R	W	FR	1992	(Robur x Athene) x FD6 7926-18
SONORA	6R	W	FR	1992	(Plaisant x Gerbel) x Jadore
FEDERAL	6R	W	FR	1995	(Capri x bison) x Melusine
ALISEO	6R	W	IT	1998	(Plaisant x Gerbel) x Express
JAIDOR	6R	I	FR	1981	[(Rika x Baladi 16) x (33 x Emir)] x (Ema 1038 x Robur)
