# Supplementary material for: Population Structure of Barley Landrace Populations and Gene-Flow with Modern Varieties
Source: PLoS One. 2013 Dec 27;8(12):e83891. doi: 10.1371/journal.pone.0083891 (PMC3873955; doi:10.1371/journal.pone.0083891)
Supplement: Table S2 — Results of the Mantel test performed according to geographical distance (GeoDist), latutudinal distance (Latit), altitude (Altit) and rainfall (Rainf). ns, not significant; * P<0.05, ** P<0.01. (XLSX) [file pone.0083891.s004.xlsx]

## Sheet: Table S2
Table S2. Results of the Mantel test performed according to geographical distance (GeoDist), latutudinal distance (Latit), altitude (Altit) and rainfall (Rainf). ns, not significant, * P values <0.05, ** P values <0.01.
			Comparison	R	P
			Altit - SSR	0.01	ns
			Rainf - SSR	0.09	*
			GeoDist - SSR	0.25	**
			Latit - SSR	0.29	**
