# Supplementary material for: Population Structure of Barley Landrace Populations and Gene-Flow with Modern Varieties
Source: PLoS One. 2013 Dec 27;8(12):e83891. doi: 10.1371/journal.pone.0083891 (PMC3873955; doi:10.1371/journal.pone.0083891)
Supplement: Table S3 — Shared alleles between SL (SL90, SL99), Var2, Var6 (Var6*) and VAR (VAR*). (XLSX) [file pone.0083891.s005.xlsx]

## Sheet: Table S3
Table S3. Shared alleles between SL (SL90, SL99), Var2, Var6 (Var6*) and VAR (VAR*).
	SL90	SL99	Var2	Var6/Var6*	VAR/VAR*
SL90	-
SL99	49	-
Var2	29	29	-
Var6/Var6*	35/29*	34/28*	37/34*	-
VAR/VAR*	37/34*	35/32*	-	-	-
	SL		Var2	Var6 / Var6*	VAR/VAR*
SL	-
Var2	30		-
Var6 / Var6*	36/30*		37/34*	-
VAR/VAR*	38/35*		-	-	-
Var6* = Var6 excluding the three control varieties MICUCCIO, PATTYAN and ZINGARIA; VAR* = VAR excluding the three control varieties MICUCCIO, PATTYAN and ZINGARIA
